# Supplementary material for: Indigenous maternal health and health services within Canada: a scoping review
Source: BMC Pregnancy Childbirth. 2023 May 8;23:327. doi: 10.1186/s12884-023-05645-y (PMC10165845; doi:10.1186/s12884-023-05645-y)
Supplement: Supplementary file 2 — Additional file 2. Characteristics of the studies included in the scoping review. [file 12884_2023_5645_MOESM2_ESM.xlsx]

## Sheet: Sheet1
Characteristics of the studies included in the scoping review
Author(s) of papers	Title	Date of Publication	Country/Region	Study objective	Methods	Number of participants	Mention of Colonization	Link to research Article
McWatch C; Orkin A; Newbery S	Connie McWatch: "I have a lot of blessings": Narrative 6 of the Marathon maternity oral history project	2014	Marathon Ontario, Canada	The study objective was to explore how maternity care and birthing were observed in a specific rural community in Canada.	Qualitative	One Individual	No	https://www.ncbi.nlm.nih.gov/pmc/articles/PMC3994834/
McWatch C; Orkin A; Newbery S	Cheryl McWatch: "If you do it right, you'll feel it in your heart": Narrative 5 of the Marathon maternity oral history project	2014	Marathon Ontario, Canada	The study objective was to explore how maternity care and birthing were observed in a specific rural community in Canada.	Qualitative	One Individual	No	https://www.ncbi.nlm.nih.gov/pmc/articles/PMC3994827/
Corcoran, Patricia M.; Catling, Christine; Homer, Caroline S.E.	Models of midwifery care for Indigenous women and babies: A meta-synthesis.	2017	Canada, United States, New Zealand, and Australia	The aim of this publication is to review qualitative studies that have examined midwifery models of care for Indigenous women and babies. Included in this review, is the evaluation of the variety of resources and services available. In addition, this paper aims to examine the experience of women and midwifes.	Review	Reviewed 9 qualitative articles.	No	https://pubmed.ncbi.nlm.nih.gov/27612623/
Ashman, Amy M.; Brown, Leanne J.; Collins, Clare E.; Rollo, Megan E.; Rae, Kym M	Factors Associated with Effective Nutrition Interventions for Pregnant Indigenous Women: A Systematic Review.	2017	Canada, United States, New Zealand, and Australia	The objective of this paper was to highlight interventions that aim to improve outcomes related to nutrition among pregnant Indigenous women.	Review	Reviewed 27 articles.	Yes	https://pubmed.ncbi.nlm.nih.gov/28476322/
Power, T.; Wilson, D.; East, L.; Cashman, B.; Wannell, J.; Jackson, D	Indigenous women's experiences of diabetes in pregnancy: A thematic synthesis	2021	Canada, United States, New Zealand, and Australia	The goal of this paper was to examine qualitative literature highlighting the experience of Indigenous women who had diabetes in pregnancy.	Review	13 papers	Yes	https://www.sciencedirect.com/science/article/abs/pii/S1322769621000159
Sheppard, A.J.; Hetherington, R.	A decade of research in Inuit children, youth, and maternal health in Canada: Areas of concentrations and scarcities	2013	Canada	The purpose of this paper was to review the published peer-reviewed literature examining maternal health, Inuit child health, and Inuit youth health. The papers included within this review were between 2000 and 2010.	Review	72 papers	No	https://www.ncbi.nlm.nih.gov/pmc/articles/PMC3417531/
George, M.A.; Masotti, P.; MacLeod, S.; Van Bibber, M.; Loock, C.; Fleming, M.; McDiarmid, T.; Morton, A.M.; Penno, E.; Prince, E.; Ranford, J.; Salmon, A.; Smith, C.	Bridging the research gap: aboriginal and academic collaboration in FASD prevention. The Healthy Communities, Mothers and Children Project.	2007	Four Aboriginal communities in Canada. Specific location was not disclosed.	The aim of this study was to examine the prevention of fetal alcohol spectrum disorder. The overall objective was to understand how communities could create culturally appropriate methods aimed at helping women reduce their substance use in pregnancy.	Mixed Methods	4 Aboriginal Communities in Canada	No	https://pubmed.ncbi.nlm.nih.gov/17929623/
Greenwood, Shannon, Kornelsen, Jude	The Experiences of Pregnant Women Accessing Food in Remote Aboriginal Communities on Haida Gwaii.	2014	Haida Gwaii, British Columbia, Canada	The purpose of this study was to highlight obstacles associated with accessing nutritional foods among pregnant women residing within remote First Nations communities. This knowledge could be used to inform the creation of interventions.	Qualitative	12 women	Yes	https://www.cjmrp.com/files/v13n1_greenwoodkornelson_haidagwaii.pdf
Borland, T.; Babayan, A.; Irfan, S.; Schwartz, R.	Exploring the adequacy of smoking cessation support for pregnant and postpartum women	2013	Ottawa, Ontario, Canada	The purpose of this study was to explore how cessation policy, programming and practice can encourage or discourage the use of cessation support. Moreover, the study aimed to look at if and how sociocultural factors and geographical influences can impact the uptake of support. Lastly, the study examined if barriers and challenges can be addressed by using a comprehensive approach.	Qualitative	60 participants	No	https://bmcpublichealth.biomedcentral.com/articles/10.1186/1471-2458-13-472
Smylie, Janet; Kirst, Maritt; McShane, Kelly; Firestone, Michelle; Wolfe, Sara; O'Campo, Patricia	Understanding the role of Indigenous community participation in Indigenous prenatal and infant-toddler health promotion programs in Canada: A realist review.	2016	Canada	The objective of this study was to identify Indigenous promotion programs surrounding prenatal and infant-toddlers health in Canada that displayed positive impacts on prenatal or child health outcomes. Moreover, this study attempted to understand in what context do Indigenous prenatal and infant-toddler health programs impact Indigenous health and wellbeing in a positive manner.	Review	43 articles, reports and programs	Yes	https://pubmed.ncbi.nlm.nih.gov/26745867/
Plitt, S.S.; Osman, M.; Sahni, V.; Lee, B.E.; Charlton, C.; Simmonds, K.	Examination of a prenatal syphilis screening program, Alberta, Canada: 2010–2011	2016	Alberta, Canada	This research aimed to uncover what proportion of mothers received all three PSTs, and understand what factors were related to a mother having an incomplete PST.	Quantitative	99,609 pregnancies examined	No	https://pubmed.ncbi.nlm.nih.gov/27763844/
Cleary E; Ludwig S; Riese N; Grant L	Educational strategies to improve screening for gestational diabetes mellitus in Aboriginal women in a remote northern community.	2006	Norway house, Manitoba, Canada	The objective of this study was to examine whether specific educational reinforcement could increase the level of adherence to guidelines pertaining to GDM among health providers	Mixed Methods	31 Charts	No	https://www.sciencedirect.com/science/article/abs/pii/S1499267106030012
Herk, K.A.; Smith, D.; Andrew, C.	Identity matters: Aboriginal mothers' experiences of accessing health care.	2011	Canada	The objective of this research was to explore how the perceptions that service providers hold on Aboriginal women's identity can contribute to Aboriginal women's experiences accessing preventive care during their pregnancy, and parenting.	Qualitative	21	Yes	https://journals-scholarsportal-info.proxy.lib.uwaterloo.ca/details/10376178/v37i0001/57_imameoahc.xml
Macdonald, Mary Ellen; Bathory, Laakkuluk Williamson; Shenker, Hannah; Weiler, Hope; Berry, Margaret; Sharma, Atul; Rodd, Celia	Understanding healthy pregnancies: the perspective of Inuit midwives in northwestern Quebec.	2011	Quebec, Canada	The aim of this study was to examine the perceptions held by midwives and students to understand what they believe make a health pregnancy and newborn.	Qualitative	10 participants	No	https://go.gale.com/ps/i.do?id=GALE%7CA385805470&sid=googleScholar&v=2.1&it=r&linkaccess=abs&issn=12037796&p=AONE&sw=w&userGroupName=anon%7E573a6b0f
Lowell, H.; Miller, D.C	Weight gain during pregnancy: adherence to Health Canada's guidelines. Health reports / Statistics Canada, Canadian Centre for Health Information	2010	Canada	The aim of this study was to assess Canadian women's adherence to the 1999 gestational weight gain guidelines.	Quantitative	6,421 women	No	https://www150.statcan.gc.ca/n1/pub/82-003-x/2010002/article/11145-eng.pdf
Heaman, M.I.; Green, C.G.; Newburn-Cook, C.V.; Elliott, L.J.; Helewa, M.E.	Social Inequalities in Use of Prenatal Care in Manitoba	2007	Manitoba, Canada	This study aimed to analyze regional variations in the utilization of prenatal care. Through this analysis, it was hopeful that the researchers would be able to identify determinants at both the individual and neighborhood level that could outline inadequate prenatal care provided to women in Manitoba.	Quantitative	149291	No	https://pubmed.ncbi.nlm.nih.gov/17915064/
Muhajarine, Nazeem; Ng, John; Bowen, Angela; Cushon, Jennifer; Johnson, Shanthi	Understanding the impact of the Canada Prenatal Nutrition Program: a quantitative evaluation.	2012	Canada	This study aimed to examine if high exposure to the Canada prenatal nutrition program impacted birth outcomes, and/or improved personal health practices.	Quantitative	48, 184 participants	No	https://pubmed.ncbi.nlm.nih.gov/23618045/
Eni, R.; Phillips-Beck, W.	Teenage Pregnancy and Parenthood Perspectives of First Nation Women	2013	Manitoba, Canada	Through using a life storytelling approach, this study aimed to understand the psychological, cultural and socioeconomic causes and implications associated with how the community perceives teenage pregnancy and parenting among First Nations women	Qualitative	26 participants	Yes	https://ojs.lib.uwo.ca/index.php/iipj/article/view/7393
Hui, A.; Philips-Beck, W.; Campbell, R.; Sinclair, S.; Kuzdak, C.; Courchene, E.; Roulette, M.; Mousseau, W.; Beaulieu, D.; Wood, E.; Munroe, G.; Desjarlais, F.; Ludwig, S.; Wicklow, B.; McGavock, J.; Sellers, E.; Nickel, N.; Jiang, D.; Thiessen, K.; Pylypjuk, C.; Morris, M.; Shen, G.X.	Impact of remote prenatal education on program participation and breastfeeding of women in rural and remote Indigenous communities	2021	Sagkeeng and Sandy Bay, Manitoba, Canada	The aim of this study was to examine the impact of community-based remote prenatal education on the participation rates of pregnant women in the prenatal program. As well as explore the breastfeeding and pregnancy outcomes in rural or remote First Nations communities in Manitoba.	Mixed Methods	233	Yes	https://www.thelancet.com/journals/eclinm/article/PIIS2589-5370(21)00131-0/fulltext
Darroch, F.E.; Giles, A.R.	Conception of a resource: development of a physical activity and healthy living resource with and for pregnant urban First Nations and Métis women in Ottawa, Canada	2016	Ottawa, Ontario, Canada	The objective of this research was to understand and display how community-based participatory research has assisted in the development of a resource that supports being physically active and prevents excessive weight gain during pregnancies among Aboriginal women living in an urban location.	Qualitative	40	Yes	https://www.tandfonline.com/doi/abs/10.1080/2159676X.2016.1246471
Robinson, Alexandra M.; Benzies, Karen M.; Cairns, Sharon L.; Tak Fung; Tough, Suzanne C.; Fung, Tak	Who is distressed? A comparison of psychosocial stress in pregnancy across seven ethnicities.	2016	Calgary, Alberta, Canada	The objective of this study was to uncover if Canadian women who identify with an ethnic minority experience specific types of psychosocial stressors. Moreover, this research aimed to explore if greater levels of psychosocial stress during pregnancy occurs among women who identify with an ethnic minority.	Quantitative	3552	No	https://www.ncbi.nlm.nih.gov/pmc/articles/PMC4982239/
Abdullah, Peri; Gallant, Sabrina; Saghi, Naseem; Macpherson, Alison; Tamim, Hala	Characteristics of patients receiving midwife-led prenatal care in Canada: results from the Maternity Experiences Survey (MES).	2017	Canada	The objective of this study was to explore the characteristics of women in Canada who received care provided by a midwife during the prenatal portion of their pregnancy.	Quantitative	6421	No	https://bmcpregnancychildbirth.biomedcentral.com/articles/10.1186/s12884-017-1350-4#:~:text=In%20this%20study%2C%20we%20investigated,reported%20alcohol%20use%20during%20pregnancy.
Struck, Shannon; Enns, Jennifer E.; Sanguins, Julianne; Chartier, Mariette; Nickel, Nathan C.; Chateau, Dan; Sarkar, Joykrishna; Burland, Elaine; Hinds, Aynslie; Katz, Alan; Santos, Rob; Chartrand, A. Frances; Brownell, Marni	An unconditional prenatal cash benefit is associated with improved birth and early childhood outcomes for Metis families in Manitoba, Canada.	2021	Manitoba, Canada	The objective of this study was to explore the impact of the Healthy Baby Prenatal Benefit on Birth and early childhood outcomes among Manitoba and First Nations women and their children.	Quantitative	4,891 First Nations Women who gave birth	Yes	https://www.sciencedirect.com/science/article/pii/S0190740920322751#:~:text=A%20cash%20benefit%20was%20associated,for%20low%2Dincome%20Metis%20families.&text=Among%20families%20who%20received%20the,birth%20weight%20and%20preterm%20births.&text=Children%20in%20families%20who%20received,fully%20vaccinated%20by%20age%202.
Darroch, Francine E.; Giles, Audrey R.	A postcolonial feminist discourse analysis of urban Aboriginal women's description of pregnancy-related weight gain and physical activity.	2016	Ottawa, Ontario, Canada	The aim of this study was to explore how urban Aboriginal women understand pregnancy-related weight gain and physical activity	Qualitative	25	Yes	https://pubmed.ncbi.nlm.nih.gov/26321229/
Tait Neufeld H	Patient and caregiver perspectives of health provision practices for First Nations and Métis women with gestational diabetes mellitus accessing care in Winnipeg, Manitoba.	2014	Winnipeg, Manitoba, Canada	The aim of this study was to describe how women experience gestational diabetes and how they may be altered based on their own explanations of the illness or condition.	Qualitative	(Total = 54) 25 advisors (maternal care providers and community reps) and 29 First Nations and Metis women.	Yes	https://pubmed.ncbi.nlm.nih.gov/25258117/
Tait Neufeld H	Food perceptions and concerns of aboriginal women coping with gestational diabetes in Winnipeg, Manitoba.	2011	Winnipeg, Manitoba, Canada	The objective of the study was to examine how Aboriginal women residing in an urban setting understood recommendations surrounding dietary treatments related to gestational diabetes mellitus.	Qualitative	29	No	https://pubmed.ncbi.nlm.nih.gov/22078771/
Varcoe C; Brown H; Calam B; Harvey T; Tallio M	Help bring back the celebration of life: a community-based participatory study of rural Aboriginal women's maternity experiences and outcomes.	2013	Alert Bay, Bella Colla, Old Massett, and Skidegate, British Columbia, Canada	The aim of this study was to explore and understand rural Aboriginal women's experiences of maternity care and what factors may alter those experiences.	Qualitative	100	Yes	https://bmcpregnancychildbirth.biomedcentral.com/articles/10.1186/1471-2393-13-26
Lawford KM; Bourgeault IL; Giles AR	"This policy sucks and it's stupid:" Mapping maternity care for First Nations women on reserves in Manitoba, Canada.	2019	Manitoba, Canada	The objective of this research was to create a descriptive map that would provide a visual representation of the present evacuation policy among First Nations women living in Manitoba.	Qualitative	32 participants	Yes	https://pubmed.ncbi.nlm.nih.gov/31600118/
Oster RT; Bruno G; Montour M; Roasting M; Lightning R; Rain P; Graham B; Mayan MJ; Toth EL; Bell RC	Kikiskawâwasow - prenatal healthcare provider perceptions of effective care for First Nations women: an ethnographic community-based participatory research study.	2016	Alberta, Canada	The goal of this study was to apply the perspective from prenatal healthcare providers to explore the characteristics of effective care with First Nations women	Qualitative	12	Yes	https://bmcpregnancychildbirth.biomedcentral.com/articles/10.1186/s12884-016-1013-x
Darroch FE; Giles AR	Health/Service Providers' Perspectives on Barriers to Healthy Weight Gain and Physical Activity in Pregnant, Urban First Nations Women.	2016	Ottawa, Ontario, Canada	The objective of this research was to explore the perspectives of health providers to understand the barriers to healthy weight gain and physical activity among pregnant First Nation women living in Ottawa, Ontario	Qualitative	15	Yes	https://pubmed.ncbi.nlm.nih.gov/25779985/
Burns L; Whitty-Rogers J; MacDonald C	Understanding Mi'kmaq Women's Experiences Accessing Prenatal Care in Rural Nova Scotia.	2019	Nova Scotia, Canada	The goal of this study was to develop a deeper understanding of Mi'kmaq women's experiences accessing prenatal care.	Qualitative	4	Yes	https://pubmed.ncbi.nlm.nih.gov/30531355/
Riddell CA; Hutcheon JA; Dahlgren LS	Differences in obstetric care among nulliparous First Nations and non-First Nations women in British Columbia, Canada.	2016	British Columbia, Canada	The goal of this research was to understand indicators of obstetric care quality and compare them. Moreover, the research aimed to examine the use obstetric interventions among First Nations and non-Firs Nations mothers specifically in British Columbia, Canada	Quantitative	9152	No	https://pubmed.ncbi.nlm.nih.gov/26527824/
Smith D; Edwards N; Varcoe C; Martens PJ; Davies B	Bringing safety and responsiveness into the forefront of care for pregnant and parenting aboriginal people.	2006	British Columbia, Canada	The objective of this research was to uncover the perspectives from community based stakeholders on their experience attempting to improve care for pregnant Aboriginal women and families.	Qualitative	73	Yes	https://pubmed.ncbi.nlm.nih.gov/16717484/
Smith DA; Edwards NC; Martens PJ; Varcoe C; Smith, Dawn A; Edwards, Nancy C; Martens, Patricia J; Varcoe, Colleen	Making a difference': A new care paradigm for pregnant and parenting Aboriginal people.	2007	Canada	The aim of this study was to examine the experiences of community-based stakeholders' on the topic of safe and responsive care, and how it can make a difference to the well-being for pregnant and parenting Aboriginal people.	Qualitative	2 Aboriginal Organizations	yes	https://www.ncbi.nlm.nih.gov/pmc/articles/PMC6976119/
Chamberlain, Catherine; McNamara, Bridgette; Williams, Emily D; Yore, Daniel; Oldenburg, Brian; Oats, Jeremy; Eades, Sandra	Diabetes in pregnancy among indigenous women in Australia, Canada, New Zealand and the United States.	2013	United States, Canada, New Zealand, and Australia	The purpose of this systematic review was to examine the level of evidence available for early screening for GDM among Indigenous women.	Review	145 publications	Yes	https://pubmed.ncbi.nlm.nih.gov/23315909/
Shah PS; Zao J; Al-Wassia H; Shah V	Pregnancy and neonatal outcomes of aboriginal women: a systematic review and meta-analysis	2011	United States, Australia, Canada	The aim of this systematic review and meta-analysis was to examine pregnancy and neonatal outcomes among Aboriginal women.	Review	38 studies	No	https://pubmed.ncbi.nlm.nih.gov/21129997/
Rieger, Kendra L.; Heaman, Maureen I.	Factors Associated With High Levels of Perceived Prenatal Stress Among Inner-City Women.	2016	Winnipeg, Manitoba, Canada	The goal of this review was to explore the factors associated with high rates of perceived prenatal stress specifically among women who lived in inner-cities	Quantitative	603	Yes	https://pubmed.ncbi.nlm.nih.gov/26807819/
Oster, R.T; Toth, E.L	Longitudinal Rates and Risk Factors for Adverse Birth Weight Among First Nations Pregnancies in Alberta	2016	Alberta, Canada	The aim of this research was to uncover the prevalence, longitudinal trends, and associated risk factors for a variety of birth weight categories by First Nations ethnicity in Alberta	Quantitative	426,945 pregnancy records were analyzed	No	https://pubmed.ncbi.nlm.nih.gov/26872753/
Dyck, R.F.; Karunanayake, C.; Pahwa, P.; Osgood, N.D.	The hefty fetal phenotype hypothesis revisited: High birth weight, type 2 diabetes and gestational diabetes in a Saskatchewan cohort of First Nations and non-First Nations women	2019	Saskatchewan, Canada	The objective of this research was to examine the relationship between low birth weight, high birth weight, T2DM, and gestational diabetes. Specifically among first nation and non-first nations women residing in Saskatchewan.	Quantitative	2003 mothers	No	https://pubmed.ncbi.nlm.nih.gov/29271332/
Hughes CA; Zuk D; Foisy M; Robinson J; Singh AE; Houston S	Prenatal screening and perinatal HIV transmission in Northern Alberta	2009	Northern Alberta, Canada	The objective of this research was to evaluate the effectiveness of a program offering routine opt-out prenatal HIV screening, combination antiretroviral therapy, and a multidisciplinary team in preventing perinatal HIV transmission.	Quantitative	98 women	No	https://www.ncbi.nlm.nih.gov/pmc/articles/PMC4504366/
Claydon JE; Mitton C; Sankaran K; Lee SK	Ethnic differences in maternal risk factors and infant outcomes in Canadian high-risk births.	2007	Canada	The goal of this study was to compare ethnic differences in perinatal risks and infant outcomes amongst mother of different ethnic groups. Specifically among those who deliver the highest risk newborns and were admitted to a level three NICU.	Quantitative	9,502 infants	No	https://www.researchgate.net/publication/290517310_Ethnic_differences_in_maternal_risk_factors_and_infant_outcomes_in_Canadian_high-risk_births
Porter C; Skinner T; Ellis I	The current state of Indigenous and Aboriginal women with diabetes in pregnancy: A systematic review.	2012	United States of America, Canada, Central/South Americas, Pacific Islands, Australia	The objective of this research was to examine diabetes in pregnancy and uncover the prevalence and its impact on maternal and child health outcomes among Indigenous and Aboriginal women.	Review	42 articles	No	https://pubmed.ncbi.nlm.nih.gov/22917638/
Dharma, C.; Lefebvre, D.L.; Lu, Z.; Lou, W.Y.W.; Becker, A.B.; Mandhane, P.J.; Turvey, S.E.; Moraes, T.J.; Azad, M.B.; Chen, E.; Elliott, S.J.; Kozyrskyj, A.L.; Sears, M.R.; Subbarao, P.	Risk for Maternal Depressive Symptoms and Perceived Stress by Ethnicities in Canada: From Pregnancy Through the Preschool Years	2019	Canada	The purpose of this research was to explore the self-identified ethnicities that are most susceptible to maternal psychosocial distress throughout pregnancy to the child's preschool years.	Quantitative	3,138 mothers	No	https://pubmed.ncbi.nlm.nih.gov/30068224/
Pace, R.; Loon, O.; Chan, D.; Porada, H.; Godin, C.; Linton, J.; Linton, P.; Torrie, J.; Dasgupta, K.	Preventing diabetes after pregnancy with gestational diabetes in a Cree community: An inductive thematic analysis	2020	Northern Quebec, Canada	The objective of this research was to explore the perspectives of Cree women who had GDM residing within Northern Quebec.	Qualitative	13 mothers	No	https://drc.bmj.com/content/8/1/e001286
Popova, S.; Lange, S.; Probst, C.; Parunashvili, N.; Rehm, J.	Prevalence of alcohol consumption during pregnancy and Fetal Alcohol Spectrum Disorders among the general and Aboriginal populations in Canada and the United States	2017	Canada and the United States	The purpose of this research was to understand and propose an estimate of the pooled prevalence of alcohol use and binge drinking during pregnancy. Moreover, this research aimed to look at FASD in the Aboriginal and general population in the United States and Canada.	Review	125	No	https://www.sciencedirect.com/science/article/pii/S1769721216303159
Vallianatos, H.; Willows, N.	Tradition and transformation of eastern james bay eeyou (Cree) foodways in pregnancy: Implications for health care Indigenous Peoples: Perspectives, Cultural Roles and Health Care Disparities	2016	James Bay Region, Quebec, Canada.	The objective of this research was to discover information that could be used to enhance culturally sensitive prenatal and postnatal care provided to Eeyou women. To achieve this objective, the research examined insights on changes that may have impacted dietary practices.	Qualitative	10 female Eeyou Elders	Yes	https://www.researchgate.net/publication/317761121_Tradition_and_transformation_of_eastern_james_bay_eeyou_Cree_foodways_in_pregnancy_Implications_for_health_care
Mehaffey K; Higginson A; Cowan J; Osbourne GM; Arbour LT	Maternal smoking at first prenatal visit as a marker of risk for adverse pregnancy outcomes in the Qikiqtaaluk (Baffin) Region.	2010	Qikiqtalluk (Baffin) Region, Canada	The goal of this study was to examine the number of cigarettes smoked per day in the first trimester and if this influenced birth outcomes.	Quantitative	918	No	https://pubmed.ncbi.nlm.nih.gov/20818840/
Oster, R.T.; King, M.; Morrish, D.W.; Mayan, M.J.; Toth, E.L.	Diabetes in pregnancy among First Nations women in Alberta, Canada: A retrospective analysis	2014	Alberta, Canada	The goal of this study was to generate a comprehensive epidemiological profile of diabetes in pregnancy. This profile spanned over a 10-year period, specifically among the First Nations population residing in` Alberta.	Quantitative	427,058 delivery records	No	https://bmcpregnancychildbirth.biomedcentral.com/articles/10.1186/1471-2393-14-136
Dyck, R.F.; Karunanayake, C.; Pahwa, P.; Stang, M.; Osgood, N.D.	Epidemiology of Diabetes in Pregnancy Among First Nations and Non-First Nations Women in Saskatchewan, 1980‒2013. Part 1: Populations, Methodology and Frequencies (1980‒2009); Results From the DIP: ORRIIGENSS Project	2020	Saskatchewan, Canada	The goal of this research was to compare the frequencies of gestational diabetes (GDM) and pre-GDM between first nations (FN) and non-FN people in Saskatchewan from 1980-2009	Quantitative	413586	Yes	https://pubmed.ncbi.nlm.nih.gov/31987766/
Hummelen, R.; Kattini, R.; Poirier, J.; Madden, S.; Ockenden, H.; Dooley, J.; Kelly, L.	Demographics, prevalence and outcomes of diabetes in pregnancy in NW Ontario	2020	Northwestern, Ontario	The objective of this study was to explore the birth outcomes and prevalence of diabetes during pregnancy. This study specifically examined pregnancies at the Sioux Lookout Meno Ya Win Health Centre and other small hospitals in Ontario.	Quantitative	2073	Yes	https://pubmed.ncbi.nlm.nih.gov/32611874/
Pontual MM; Ayotte P; Little M; Furgal C; Boyd AD; Muckle G; Avard E; Ricard S; Gauthier MJ; Sidi EA; Lemire M	Seasonal variations in exposure to methylmercury and its dietary sources among pregnant Inuit women in Nunavik, Canada.	2021	Nunavik, Canada	The objective of this study was to explore seasonal variations in the MeHg exposure in Nunavik among pregnant Inuit women. Through this research, the authors also wanted to identify country foods that are responsible for variations in exposure.	Quantitative	97	No	https://pubmed.ncbi.nlm.nih.gov/33183817/
Bowen A; Muhajarine N	Prevalence of antenatal depression in women enrolled in an outreach program in Canada.	2006	Saskatoon, Saskatchewan	The purpose of this study was to examine the prevalence of depression and its correlates in pregnancy. In addition this research aimed to establish the appropriateness of using the Edinburgh Postnatal Depression Scale with inner-city, high-risk pregnant women	Quantitative	39	No	https://www.sciencedirect.com/science/article/abs/pii/S0884217515343896
Bowen A; Stewart N; Baetz M; Muhajarine N	Antenatal depression in socially high-risk women in Canada	2009	Canada	The objective of this study was to uncover the prevalence and correlates of depression in socially high-risk, Aboriginal pregnant women	Quantitative	402	No	https://pubmed.ncbi.nlm.nih.gov/19155236/
Kelly L; Dooley J; Cromarty H; Minty B; Morgan A; Madden S; Hopman W	Narcotic-exposed neonates in a First Nations population in northwestern Ontario: incidence and implications.	2011	Sioux Lookout, Ontario	The objective of this research is to understand the incidence of neonatal abstinence syndrome in Northwestern Ontario. Moreover, the research also wanted to examine the narcotic use throughout pregnancy.	Quantitative	482	No	https://pubmed.ncbi.nlm.nih.gov/22084474/
Berti PR; Soueida R; Kuhnlein HV	Dietary assessment of Indigenous Canadian Arctic women with a focus on pregnancy and lactation.	2008	Canadian Artic.	The objective of this research was to examine the diet of Indigenous women residing in the Canadian Arctic, specifically lactating and pregnant women. Through examining the diets, the researchers explored dietary adequacy and the role of traditional food.	Quantitative	1491	No	https://pubmed.ncbi.nlm.nih.gov/19024804/
Adamou TY; Riva M; Muckle G; Laouan Sidi EA; Lemire M; Ayotte P	Blood mercury and plasma polychlorinated biphenyls concentrations in pregnant Inuit women from Nunavik: Temporal trends, 1992-2017.	2020	Innuit Nunavik , Northern Quebec, Canada	The objective of the research was to uncover and understand the temporal trends of PCBs and Hg levels between 1992 to 2017, among pregnant women living in Nunavik.	Quantitative	559	No	https://pubmed.ncbi.nlm.nih.gov/32758811/
Shahram SZ; Bottorff JL; Kurtz DL; Oelke ND; Thomas V; Spittal PM	Understanding the Life Histories of Pregnant-Involved Young Aboriginal Women With Substance Use Experiences in Three Canadian Cities.	2017	Canada	The objective of this study was to review Aboriginal women's relationship with alcohol and drugs, and understand their life experiences.	Qualitative	23	Yes	https://pubmed.ncbi.nlm.nih.gov/27401489/
Shahram SZ; Bottorff JL; Oelke ND; Kurtz DL; Thomas V; Spittal PM; And For The Cedar Project Partnership	Mapping the social determinants of substance use for pregnant-involved young Aboriginal women.	2017	3 unnamed cities in Western Canada	The aim of this research was to explore how pregnant Indigenous women who engage in substance abuse, conceptualize and understand the social determinants of substance use and their intersections.	Qualitative	17	Yes	https://www.ncbi.nlm.nih.gov/pmc/articles/PMC5328333/
Vallianatos H; Brennand EA; Raine K; Stephen Q; Petawabano B; Dannenbaum D; Willows ND	Beliefs and practices of First Nation women about weight gain during pregnancy and lactation: implications for women's health.	2006	Northern Quebec, Canada	The purpose of this study was to explore Cree women's perceptions of weight gain in pregnancy. Moreover, this research also aimed to understand the perspectives surrounding weight loss after pregnancy. In addition, the researchers strived to understand the barriers faced by women who try to maintain a healthy body weight.	Qualitative	30 women	Yes	https://pubmed.ncbi.nlm.nih.gov/16671283/
Oster RT; Mayan MJ; Toth EL	Diabetes in pregnancy among First Nations women.	2014	Alberta, Canada	The objective of this study was to understand the perspectives of First Nation Women, and propose appropriate actions to help treat and prevent diabetes in the specific population.	Qualitative	12	Yes	https://journals.sagepub.com/doi/abs/10.1177/1049732314545089
Whitty-Rogers J; Caine V; Cameron B	Aboriginal Women's Experiences With Gestational Diabetes Mellitus: A Participatory Study With Mi'kmaq Women in Canada.	2016	First Nations community in Nova Scotia, Canada	The objective of this research was to understand the experiences of Mi'Kmaq women with GDM residing within 2 First Nations communities in Nova Scotia. The aim was to examine how the experiences were shaped by SDOH and policies.	Qualitative	9	Yes	https://journals.lww.com/advancesinnursingscience/Abstract/2016/04000/Aboriginal_Women_s_Experiences_With_Gestational.8.aspx
Muckle G; Laflamme D; Gagnon J; Boucher O; Jacobson JL; Jacobson SW	Alcohol, smoking, and drug use among Inuit women of childbearing age during pregnancy and the risk to children.	2011	Artic Quebec, Canada	The objective of this study was to outline the prevalence data for alcohol, smoking, and illicit drug use before, during, and after pregnancy among Inuit women.	Mixed Methods	248	Yes	https://www.ncbi.nlm.nih.gov/pmc/articles/PMC3097283/
Fortin M; Muckle G; Anassour-Laouan-Sidi E; Jacobson SW; Jacobson JL; Bélanger RE	Trajectories of Alcohol Use and Binge Drinking Among Pregnant Inuit Women.	2016	Artic Quebec, Canada	The objective of this study was to examine trajectories surrounding alcohol consumption and binge drinking among Inuit women.	Mixed Methods	248	No	https://pubmed.ncbi.nlm.nih.gov/26409003/
Lehotay DC; Smith P; Krahn J; Etter M; Eichhorst J	Vitamin D levels and relative insufficiency in Saskatchewan.	2013	Saskatchewan, Canada	The objective of this study was to understand vitamin D3 deficiency in pregnant First Nations and Non-first Nations women in Saskatchewan. Moreover, the researchers aimed to determine the distribution of vitamin D3 values in the general population residing in Saskatchewan.	Quantitative	1044	No	https://www.sciencedirect.com/science/article/abs/pii/S0009912013002476
Liu SL; Shah BR; Naqshbandi M; Tran V; Harris SB	Increased rates of adverse outcomes for gestational diabetes and pre-pregnancy diabetes in on-reserve First Nations Women in Ontario, Canada.	2012	Ontario, Canada	The objective of this study was to understand and compare the prevalence of diabetes in pregnancy, pregnancy care and adverse pregnancy outcomes occurring among on-reserve First Nation Women versus Non-First Nations women	Quantitative	487368	No	https://pubmed.ncbi.nlm.nih.gov/22507394/#:~:text=Results%3A%20Diabetes%20in%20pregnancy%20was,in%20pregnancy%20and%20adverse%20outcomes.
Kelly L; Guilfoyle J; Dooley J; Antone I; Gerber-Finn L; Dooley R; Brunton N; Kakegamuck K; Muileboom J; Hopman W; Cromarty H; Linkewich B; Maki J	Incidence of narcotic abuse during pregnancy in northwestern Ontario: three-year prospective cohort study.	2014	Northwestern Ontario, Canada	The aim of this study was to examine narcotic use during pregnancy in northwestern Ontario, and document the incidence and outcomes.	Quantitative	1206	No	https://pubmed.ncbi.nlm.nih.gov/25316764/
Pei J; Carlson E; Tremblay M; Poth C`	Exploring the contributions and suitability of relational and community-centered fetal alcohol spectrum disorder (FASD) prevention work in First Nation communities.	2019	Alberta, Canada	The objective of the study was to examine and understand the experiences of mentors through the implementation of PCAP in both rural and isolated First Nations communities in Alberta.	Qualitative	35	Yes	https://pubmed.ncbi.nlm.nih.gov/30790478/
Osgood ND; Dyck RF; Grassmann WK	The inter- and intragenerational impact of gestational diabetes on the epidemic of type 2 diabetes.	2011	Saskatchewan, Canada	The purpose of the study was to explore the contribution of gestational diabetes mellitus (GDM) to the epidemic of type two diabetes mellitus for those living in Saskatchewan	Quantitative	N.A	No	https://www.ncbi.nlm.nih.gov/pmc/articles/PMC3000710/#:~:text=GDM%20is%20associated%20with%20serious,first%209%20months%20after%20pregnancy.
Lawrence HP; Cidro J; Isaac-Mann S; Peressini S; Maar M; Schroth RJ; Gordon JN; Hoffman-Goetz L; Broughton JR; Jamieson L	Racism and Oral Health Outcomes among Pregnant Canadian Aboriginal Women.	2016	Ontario and Manitoba, Canada	The objective of this research was to examine and explore the links between racism and oral health outcomes among pregnant Aboriginal women residing in Canada.	Quantitative	541	Yes	https://pubmed.ncbi.nlm.nih.gov/26853210/
Shen GX; Shafer LA; Martens PJ; Sellers E; Torshizi AA; Ludwig S; Phillips-Beck W; Heaman M; Prior HJ; McGavock J; Morris M; Dart AB; Campbell R; Dean HJ	Does First Nations ancestry modify the association between gestational diabetes and subsequent diabetes: a historical prospective cohort study among women in Manitoba, Canada.	2015	Manitoba, Canada	The objective of this study was to examine pregnancies delivered in Manitoba hospitals between the years of 1981 and 2011. Using this data, the researchers specifically examined gestational diabetes and its impact on the diagnosis of diabetes among First Nations women.	Qualitative	11906	Yes	https://pubmed.ncbi.nlm.nih.gov/26359622/
Vélez MP; Slater M; Griffiths R; Shah BR; Sutherland R; Jones C; Jacklin K; Walker JD; Green ME	Diabetes during pregnancy and perinatal outcomes among First Nations women in Ontario, 2002/03-2014/15: a population-based cohort study.	2020	Ontario, Canada	The objective of the study was to examine the temporal trends in pregnancy outcomes and use of health care services among First Nation Women, and compare these results to other women residing in Ontario, with a focus on diabetes status during pregnancy.	Quantitative	1,671, 337	Yes	https://www.cmajopen.ca/content/8/1/E214
Ripley S; Robinson E; Johnson-Down L; Andermann A; Ayotte P; Lucas M; Nieboer E	Blood and hair mercury concentrations among Cree First Nations of Eeyou Istchee (Quebec, Canada): time trends, prenatal exposure and links to local fish consumption.	2018	9 communities located between 49th and 56th parallels east of James and Hudson Bays in Northern Quebec, Canada	The objective of this study was to examine the exposure to methylmercury among Cree women and how this is related to prenatal exposure, and local fish consumption.	Quantitative	17800	No	https://pubmed.ncbi.nlm.nih.gov/29785879/
Adamou TY; Riva M; Muckle G; Laouan-Sidi EA; Ayotte P	Socio-economic inequalities in blood mercury (Hg) and serum polychlorinated biphenyl (PCB) concentrations among pregnant Inuit women from Nunavik, Canada.	2018	14 Villages of Nunavik, Canada	The aim of this study was to examine Inuit women from Nunavik to understand the relationships between socio-economic characteristics and mercury and polychlorinated biphenyl concentrations.	Quantitative	208	No	https://pubmed.ncbi.nlm.nih.gov/30030682/
Nelson C; Lawford KM; Otterman V; Darling EK	Mental health indicators among pregnant Aboriginal women in Canada: results from the Maternity Experiences Survey.	2018	Canada	The objective of this study was to examine Aboriginal and non-Aboriginal women in Canada and understand the prevalence of postpartum depression and it's determinants, including pre-existing depression.	Quantitative	58535	Yes	https://pubmed.ncbi.nlm.nih.gov/30129714/
Fortin M; Muckle G; Jacobson SW; Jacobson JL; Bélanger RE	Alcohol use among Inuit pregnant women: Validity of alcohol ascertainment measures over time.	2017	Northern Quebec, Nunavik, Canada	The objective of this research was to explore and compare alcohol indicators that were collected during pregnancy and after delivery among Inuit women residing in Canada.	Mixed Methods	67	No	https://pubmed.ncbi.nlm.nih.gov/29079497/
Shahram SZ; Bottorff JL; Oelke ND; Dahlgren L; Thomas V; Spittal PM	The Cedar Project: Using Indigenous-specific determinants of health to predict substance use among young pregnant-involved Indigenous women in Canada.	2017	Canada	The purpose of this study was to examine the social context surrounding pregnant Indigenous women who had experience with substance use. The aim was to understand if an Indigenous Specific Determinants of Health Models can be used to predict substance use.	Quantitative	291	Yes	https://www.ncbi.nlm.nih.gov/pmc/articles/PMC5603064/
Dallaire R; Dewailly É; Ayotte P; Forget-Dubois N; Jacobson SW; Jacobson JL; Muckle G	Exposure to organochlorines and mercury through fish and marine mammal consumption: associations with growth and duration of gestation among Inuit newborns.	2013	Artic Quebec, Canada	The objective of this research was to understand the direct and indirect factors related to exposures to environmental contaminants occurring in utero with fetal growth and pregnancy duration	Quantitative	248	No	https://pubmed.ncbi.nlm.nih.gov/23422685/
Xavier CG; Brown HK; Benoit AC	Teenage pregnancy and long-term mental health outcomes among Indigenous women in Canada.	2018	Canada	The objective of this research was to examine the risks for adverse mental health outcomes within Indigenous women. With the hope to understand if community and cultural factors influenced the risk of mental health outcomes among Indigenous women.	Mixed Methods	3960	Yes	https://pubmed.ncbi.nlm.nih.gov/29168024/
Wicklow BA; Sellers EA	Maternal health issues and cardio-metabolic outcomes in the offspring: a focus on Indigenous populations.	2015	Canada	The objective of the research was to explore the mechanisms associated with in utero exposures and the increased risk of developing obesity, type two diabetes, and cardiovascular disease in infants	Qualitative	N.A	Yes	https://pubmed.ncbi.nlm.nih.gov/25238683/
Bowen, A.; Bowen, R.; Maslany, G.; Muhajarine, N.	Anxiety in a socially high-risk sample of pregnant women in Canada	2008	Canada	The purpose of this study was to examine if an anxiety dimension in the Edinburgh Postnatal depression scale could be identified in a sample of pregnant women with high social risk factors.	Quantitative	402	No	https://pubmed.ncbi.nlm.nih.gov/18674401/
Whitty-Rogers, J.; Cameron, B.; Caine, V.	An Indigenous and Western paradigm to understand gestational diabetes mellitus: Reflections and insights	2020	Nova Scotia, Canada	The purpose of this research was to understand how to have a conversation about GDM with Mi'kmaw women and community members, including Elders.	Qualitative	9	Yes	https://journals.sagepub.com/doi/abs/10.1177/1476750320960822
Badry, D.; Felske, A.W.	An examination of the social determinants of health as factors related to health, healing and prevention of fetal alcohol spectrum disorder in a northern context - The brightening our home fires project, Northwest Territories, Canada	2013	Northwest Territories, Canada	The objective of this study was to understand factors that northern women see as contributing to their health and healing in their own community. In addition, researches' aimed to understand what is unique to each community specifically for women in understanding health and healing and to identify factors, that may be protective and can potentially, contribute to FASD prevention grounded in a wom…	Qualitative	30	No	https://pubmed.ncbi.nlm.nih.gov/23984290/
Chen L; Wang WJ; Auger N; Xiao L; Torrie J; McHugh NG; Luo ZC	Diabetes in pregnancy in associations with perinatal and post neonatal mortality in First Nations and non-Indigenous populations in Quebec, Canada: population-based linked birth cohort study.	2019	Quebec, Canada	The aim of this paper was to examine the impacts of PGDM and GDM on perinatal and postnatal mortality and examine if they differ among first nations compared to non-Indigenous populations.	Quantitative	234850	No	https://pubmed.ncbi.nlm.nih.gov/30992290/
Dyck, Roland F.; Karunanayake, Chandima; Pahwa, Punam; Stang, MaryRose; Osgood, Nathaniel D	Epidemiology of Diabetes in Pregnancy Among First Nations and Non-First Nations Women in Saskatchewan, 1980‒2013. Part 2: Predictors and Early Complications; Results From the DIP: ORRIIGENSS Project.	2020	Saskatchewan, Canada	The aim of the study was to evaluate predictors and early maternal/child complications.	Quantitative	204167	Yes	https://pubmed.ncbi.nlm.nih.gov/32033918/
Elyse Caron-Beaudoin, Pierre Ayotte, Caty Blanchette, Gina Muckle, Ellen Avard, Sylvie Ricard, Melanie Lemire	Perfluoroalkyl acids in pregnant women from Nunavik (Quebec, Canada): Trends in exposure and associations with country food consumption	2020	Quebec, Canada	The objectives of this research were to explore time trends in plasma/serum PFAAs levels in Nunavummiut women from 2004 and 2017. After this data was collected, the researchers set out to compare plasma/serum PFAAs levels in Nunavummiut women in 2016-2017 to those measured in women of childbearing age in the Canadian Health Measure Survey. Lastly, the study aimed to evaluate the associations of P…	Quantitative	97	No	https://pubmed.ncbi.nlm.nih.gov/33041046/
Tara Black, Kim Raine, Noreen Willows	Understanding prenatal weight gain in first nations women	2008	Rural Prairie reserve in Canada (specific location is not mentioned)	The objective of this study was to evaluate the factors and influences of excessive prenatal weight gain among First Nations women residing on an undisclosed reserve in Canada.	Qualitative	13 women	No	https://www.sciencedirect.com/science/article/abs/pii/S1499267108230108
Denise S. Tarlier, Joy L. Johnson, Annette J. Browne, Sam Sheps	Maternal-Infant Health Outcomes and Nursing Practices in a Remote First Nations Community in Northern Canada	2013	First Nations Community in Northern Canada.	The objective of this study was to examine how the specific community and the health care system supported or discouraged informational, management, and relational continuity of care. Moreover, the study aimed to see how a nurse could influence health outcomes at the clinical level. Lastly, the researchers aimed to explore the clinical, procedural, and cultural core knowledge that nurses demonstr…	Mixed Methods	65 mothers, 63 infants	No	https://pubmed.ncbi.nlm.nih.gov/23923728/
Ellen L. Toth, Kristin-Lee Keith, Randy Littlechild, Joy Myskiw, Kari Meneen, Kelli Buckreus, Richard T. Oster	High Frequency of Pre-Existing Type 2 Diabetes in a Series of Pregnant Women Referred for “Gestational Diabetes” in a Large Canadian Indigenous Community	2016	Alberta, Canada	The objective of this study was to review the referral process for diabetes. Moreover, this study also examined the diagnostic classifications associated with diabetes complicating pregnancy.	Qualitative	57	No	https://pubmed.ncbi.nlm.nih.gov/27427413/
Andre P. Oliveira, Saurabh Kalra, Gita Wahi, Sarah McDonald, Dipika Desai, Julie Wilson, Laurie Jacobs, Sharon Smoke, Phyllis Hill, Kristi Hill, Sujane Kandasamy, Katherine Morrison, Koon Teo, Ruby Miller, Sonia S. Anand	Maternal and Newborn Health Profile in a First Nations Community in Canada	2013	Southern, Ontario, Canada	The objective of this study was to examine maternal health profiles and birth outcomes among First Nations people residing in Southern Ontario.	Quantitative	453	No	https://pubmed.ncbi.nlm.nih.gov/24165058/
